# Supplementary material for: Bruins-in-Genomics: Evaluation of the impact of a UCLA undergraduate summer program in computational biology on participating students
Source: PLoS One. 2022 May 27;17(5):e0268861. doi: 10.1371/journal.pone.0268861 (PMC9140266; doi:10.1371/journal.pone.0268861)
Supplement: S1 Data — (XLSX) [file pone.0268861.s001.xlsx]

## Sheet: Sheet1
Group	Year	Gender	Male	Female	Race/Ethnicity	African/African-American/Black/Caribbean	Hispanic/Latinx	URM	Citizenship	Undergraduate Institution	Undergraduate Institution Classification	HBCU	Undergraduate Major	Undergraduate GPA	Year of Bachelor's Degree	Published	Working on Publication	Post-Graduation Plans	Graduate Institution	Graduate Degree	Master's	PhD/MD	Graduate Major	Graduate Major: Grouped	Graduate Major: Bioinformatics-related	Graduate Major: Biology-related	Graduate Major: Computer Science/Math/Statistics	Job	Job: Academic Research	Job: Bioinformatics	Job: Data Analysis	Job: Programming	Job: Relevant Field	Notes
Control	2016	Female		1	Pacific Islander				U.S. Citizen	U of Washington	R1		Computer Engineering	3.21	2019													Application Developer at Puget Sound Energy				1	1
Control	2016	Female		1	White				U.S. Citizen	Lafayette College	Liberal Arts		Biology	3.38	2018				Thomas Jefferson University	Master of Public Health	1		Public Health	Other fields				Research Technician at Thomas Jefferson University	1				1
Control	2016	Female		1	White				U.S. Citizen	Worcester Polytechnic Institute	R2		Dual Degree: Bioinformatics & Computational Biology, Biology & Biotechnology	3.3	2017													Scrum Master for the Data Sciences Platform at Broad Institute of MIT and Harvard
Control	2016	Male	1		White				U.S. Citizen	Brigham Young University	R2		Bioinformatics	3.06	Don't know when.				University of Utah School of Medicine	PhD		1	Human Genetics and Computational Genomics	Bioinformatics-related	1
Control	2016	Male	1		Hispanic or Latino, White		1	1	U.S. Citizen	California State University, Northridge	State		Biology	3.745	2014				Cal State Northridge	MS	1		Biology	Biology-related		1		Microbiologist at San Bernardino County Public Health Laboratory
Control	2016	Male	1		unknown					Claremont	Liberal Arts		Biotech	3.6	2017				Wayne State University School of Medicine	MD			Medicine	MD
Control	2016	Male	1		Black or African American	1		1	St. Kitts & Nevis	University of the Virgin Islands	Research	1	Computer Science (comp bio)	3.37	2017				Washington University School of Medicine in St Louis	PhD		1	Molecular Genetics	Biology-related		1
Control	2016	Female		1	Asian / Pacific Islander				U.S. Citizen	Cornell University	R1		Biological Sciences	4.25	2018				Stanford Medicine	PhD		1	Biological Sciences	Biology-related		1
Control	2016	Male	1		White				U.S. Citizen	University of Colorado Boulder	R1		Chemical and Biological Engineering	3.98	2018				University of California, Berkeley	Phd		1	Molecular and Cellular Biology	Biology-related		1
Control	2016	Male	1		White				U.S. Citizen	Rowan University	R2		Bioinformatics	3.93	2016				Boston University	Master's	1		Biomathematics, Bioinformatics, and Computational Biology	Bioinformatics-related	1			Clinical Research Scientist at Respiratory Motion, Inc.
Control	2016	Male	1		Hispanic or Latino		1	1	U.S. Citizen	UCSB	R1		Biochem & Mol Bio	3.62	2015				Washington University in St. Louis School of Medicine	Master's	1		Biostatistics	Computer Science/Math/Statistics			1
Control	2016	Male	1		Black or African American	1		1	U.S. Citizen	University of Alabama	R1		Computer Science	3.85	2015				University of California, Los Angeles	Master's	1		Bioinformatics	Bioinformatics-related	1			Engineering Program Manager at Google
Control	2016	Female		1	Black or African American	1		1	U.S. Citizen	University of Maryland, Baltimore County	R2		Bioinformatics & Computational Biology	3.78	2018				University of Florida	PhD		1	Computer Science	Computer Science/Math/Statistics			1
Control	2016	Female		1	Indo-Caribbean	1		1	U.S. Citizen	Union College	Liberal Arts		Computer Science and Biology	3.6	2018				Harvard University	PhD		1	Systems Biology	Bioinformatics-related	1
Control	2016	Female		1	Asian / Pacific Islander				U.S. Citizen	National Yang Ming University	International		medicine (undergraduate)	3.97	unknown				same as UG	MD			Medicine	MD
Control	2017	Female		1	Asian / Pacific Islander, Hispanic or Latino		1	1	U.S. Citizen	Boston University	R1		Biomedical Engineering	3.5	2019													Mechanical Engineer I at Tandem Diabetes Care
Control	2017	Male	1		White				U.S. Citizen	University of Pennsylvania	R1		Biochemistry, Computer Science	3.5	Don't know when.				University of Pennsylvania	Master's	1		Physics	Other STEM fields				AI researcher at Lockheed Martin 2018-2019
Control	2017	Female		1	Asian / Pacific Islander				U.S. Citizen	Claremont McKenna College	Liberal Arts		Science and Management	3.65	Don't know when.													Growth Marketing Coordinator at Moz
Control	2017	Male	1		Black or African American	1		1	U.S. Citizen	Fayetteville State University	State	1	Computer Science	3.5	2017													Software Engineer II at LexisNexis				1	1
Control	2017	Female		1	Black or African American	1		1	U.S. Citizen	Florida A&M University	R2	1	Chemistry	3.94	2018													Retirement Specialist, Florida Department of Management Services
Control	2017	Female		1	Asian / Pacific Islander				U.S. Citizen	University of Maryland	R1		computer science	3.51	2020													Software Engineer Lead at Synapto, Washington D.C.				1	1
Control	2017	Female		1	Black or African American	1		1	U.S. Citizen	University of Miami	R1		Health Sciences	3.192	2017				University of Washington	MD			Medicine	MD
Control	2017	Female		1	White				U.S. Citizen	Scripps College	Liberal Arts		Joint Major in Computer Science and Mathematics	3.77	2019													Data Scientist, the Aerospace Corporation			1		1
Control	2017	Female		1	Asian / Pacific Islander				U.S. Citizen	Duke University	R1		Computer Science	3.82	2018													Software engineer for Health @ Apple				1	1
Control	2017	Male	1		Hispanic or Latino		1	1	U.S. Citizen	California State Polytechnic University, Pomona	State		Biotechnology	3.29	2018				University of California, Riverside	PhD		1	Evolution, Ecology, and Organismal Biology	Biology-related		1
Control	2017	Male	1		Asian / Pacific Islander				Other Visa	Rice University	R1		Bioengineering	3.99	2018				Carnegie Mellon University	MS	1		Machine Learning	Computer Science/Math/Statistics			1
Control	2017	Female		1	White				U.S. Citizen	University of Wisconsin - Madison	R1		Biochemistry	3.576	2018				Johns Hopkins University	PhD		1	Cellular, Molecular, Developmental Biology, and Biophysics	Biology-related		1
Control	2017	Female		1	Asian / Pacific Islander				U.S. Citizen	Washington University in St. Louis	R1		Computer Science	3.89	2018													Associate Software Engineer at Broad Institute of MIT and Harvard				1	1
Control	2017	Female		1	Asian / Pacific Islander				Other Visa	Oberlin College	Liberal Arts		Biology & Computer Science	3.96	2019				Massachusetts Institute of Technology	PhD		1	Computational & Systems Biology	Bioinformatics-related	1
Control	2017	Male	1		White				U.S. Citizen	Brigham Young University	R2		Bioinformatics	4	2018				Johns Hopkins University	PhD		1	Biomedical Engineering	Other STEM fields
Control	2017	Female		1	White				U.S. Citizen	Harvey Mudd College	Liberal Arts		Mathematical and Computational Biology	3.221	2018													Associate Bioinformatics Product Manager at Helix		1			1
Control	2017	Female		1	Asian / Pacific Islander				U.S. Citizen	UCLA	R1		Bioengineering	3.56	2018				University of Southern California	Master's	1		Computer Science	Computer Science/Math/Statistics			1	Associate Product Management Intern at Salesforce
Control	2017	Male	1		Asian / Pacific Islander				U.S. Citizen	Emory University	R1		Biology, Computer Science	3.96	2018				Rutger's medical school	MD			Medicine	MD
Control	2017	Male	1		Asian / Pacific Islander				Other Visa	Grinnell College	Liberal Arts		Biological Chemistry	3.78	2019													Research Technician at Dana-Farber Cancer Institute	1				1
Control	2017	Male	1		Asian / Pacific Islander				U.S. Citizen	UCLA	R1		Molecular, Cellular, and Developmental Biology	3.96	2018				Harvard	PhD		1	bioinformatics	Bioinformatics-related	1
Control	2018	Female		1	Black or African American	1		1	U.S. Citizen	Vanderbilt University	R1		Medicine, Health, and Society	3.42	2019				Morehouse School of Medicine	MD			Medicine	MD
Control	2018	Female		1	Asian / Pacific Islander				U.S. Citizen	Johns Hopkins University	R1		Biomedical Engineering	3.97	2020													Associate Computational Biologist at Broad Institute		1			1
Control	2018	Male	1		White				U.S. Citizen	Brigham Young University	R2		Bioinformatics	4	2019													Research Technician at Washington University School of Medicine in St. Louis	1				1
Control	2018	Male	1		White				U.S. Citizen	Brigham Young University	R2		Bioinformatics	3.96	2019				University of Utah	PhD		1	Biosciences - Computational Genomics	Bioinformatics-related	1
Control	2018	Male	1		White				U.S. Citizen	University of Montana	R2		Biochemistry	3.83	2019													Wheaton Labs, woodland management and gardening
Control	2018	Female		1	White				U.S. Citizen	Rochester Institute of Technology	R2		Bioinformatics	3.62	2020													Infectious Disease Assay R&D Intern at Ortho Clinical Diagnostics
Control	2018	Female		1	Hispanic or Latino		1	1	U.S. Citizen	California State University, Fullerton	State		Biological Science	3.07	2020				Vanderbilt University	PhD		1	Biological and Biomedical Sciences	Biology-related		1
Control	2018	Female		1	Asian / Pacific Islander				U.S. Citizen	University of Utah	R1		Computer Science	3.87	2020													Software Engineer at Facebook				1	1
Control	2018	Male	1		Asian / Pacific Islander				U.S. Citizen	The University of Texas at Austin	R1		Biomedical Engineering	3.9	2019				Duke University	PhD		1	Biomedical Engineering	Other STEM fields
Control	2018	Female		1	White				U.S. Citizen	Texas A&M Unviersity	R1		Statistics	3.46	2019													Financial Services Business Advisor at EY
Control	2018	Female		1	Asian / Pacific Islander				F-1 Visa	Washington University in St. Louis	R1		Mathematics (Probability/Statistics) & Computer Science	3.99	Don't know when.				Harvard University	PhD		1	Bioinformatics and Integrative Genomics	Bioinformatics-related	1
Control	2018	Female		1	Asian / Pacific Islander				F-1 Visa	Carnegie Mellon University	R1		Computational Biology	3.54	2020													Deep Learning Research Intern at Pittsburgh Supercomputing Center	1				1
Control	2018	Female		1	White				U.S. Citizen	University of Rochester	R1		Computational Biology	3.6	2019													Research Intern at Baylor College of Medicine	1				1
Control	2018	Female		1	White				U.S. Citizen	Oregon State University	R1		Biology (Genetics option), Honors Associate	3.97	2019													Chemist at VR Analytical (Dec19 to present)
Control	2018	Male	1		Hispanic or Latino, White		1	1	F-1 Visa	Minerva Schools at KGI	Liberal Arts		Computational Sciences and Natural Sciences	3.76	2019				Harvard University	PhD		1	Computational Sciences, Natural Sciences	Bioinformatics-related	1
Control	2018	Male	1		White				U.S. Citizen	University of Wisconsin-Madison	R1		Molecular Biology and Mathematics (double major)	3.98	2019				Washington University in Saint Louis	PhD		1	computational biology	Bioinformatics-related	1
Control	2018	Male	1		Asian / Pacific Islander				U.S. Citizen	Tulane University	R1		Double major in Neuroscience and Computer Science	3.628	2020													Co-founder, Pakaa Consulting
Control	2018	Female		1	Asian / Pacific Islander				F-1 Visa	Rice University	R1		Bioengineering	3.94	2019				Univeristy of California San Diego	PhD		1	Bioengineering and Biomedical Engineering	Other STEM fields
Control	2018	Male	1		Other				U.S. Citizen	Pomona College	Liberal Arts		Molecular Biology	3.88	2018				Harvard Medical School	MD/PhD		1	Medicine	MD
Control	2018	Male	1		White, Other				U.S. Citizen	West Virginia University	R1		Immunology and Medical Microbiology	4	2019													Research Data Associate at NYU Langone Health	1				1
Control	2018	Female		1	Hispanic or Latino		1	1	F-1 Visa	Minerva Schools at KGI	Liberal Arts		Natural Sciences	3.51	2019													environmental teacher, Christodora
Control	2018	Male	1		Asian / Pacific Islander				U.S. Citizen	Vanderbilt University	R1		Molecular and Cellular Biology	3.771	2019				Univ. of Michigan	PhD		1	bioinformatics	Bioinformatics-related	1
Control	2018	Female		1	White, Hispanic or Latino, Asian		1	1	U.S. Citizen	University of Maryland, College Park	R1		Biological Sciences: Neurobiology/Physiology	3.925	2019				Harvard Dental School	DDS			Dentistry	Dentistry
Participant	2016	Male	1		Black or African American	1		1	F-1 Visa	Fisk University	Research	1	Biology		2017				UCLA	PhD		1	Bioinformatics	Bioinformatics-related	1
Participant	2016	Male	1		Asian				U.S. Citizen	University of Illinois at Urbana-Champaign	R1		Bioengineering	3.86	2018				University of Illinois at Chicago	MD			Medical School
Participant	2016	Male	1		Asian				U.S. Citizen	UCLA	R1		Microbiology, Immunology, Molecular Genetics		2018				Loyola University	MD			Medicine
Participant	2016	Male	1		Asian				U.S. Citizen	UCLA	R1		Biochemistry		2016	1			UCLA	PhD		1	Bioinformatics	Bioinformatics-related	1
Participant	2016	Male	1		Hispanic /Peru		1	1	U.S. Citizen	UCLA	R1		Mathematics of Computation		2017								N/A					Senior developer at Decentral Games. CTO at Flux Ventures LLC.				1	1
Participant	2016	Female		1	Asian				U.S. Citizen	University of Colorado Denver	R1		Biology, Psychology	3.4	2017								N/A					Data scientist at PrecisionHawk.			1		1	Completed a year of graduate school at UC Irvine but the program was not a good fit. Plans to reapply to graduate programs this year.
Participant	2016	Female		1	Black or African American	1		1	F-1 Visa	Fisk University	Research	1	Biology		2017				UCLA	PhD		1	Bioinformatics	Bioinformatics-related	1
Participant	2016	Male	1		Hispanic		1	1	U.S. Citizen	UCLA	R1		Biology		2017				UCLA	PhD		1	Bioinformatics	Bioinformatics-related	1
Participant	2016	Male	1		Nepalese				F-1 Visa	Fisk University	Research	1	Computer Science	3.77	2017								N/A					Software developer at Innova Solutions USA. Formerly an intern and software developer at Change Healthcare.				1	1
Participant	2016	Male	1		caucasian				U.S. Citizen	UCLA	R1		Neuroscience	3.51	2017				Georgia Institute of Technology	Master's	1		Computer Science	Computer Science/Math/Statistics			1
Participant	2016	Female		1	Caucasian				U.S. Citizen	Brigham Young University	R2		Bioinformatics	3.97	2018				UCLA	PhD		1	Genetics & Genomics
Participant	2016	Male	1		Asian				U.S. Citizen	UCLA	R1		Biochemistry		2017				UCLA	PhD		1	Bioinformatics	Bioinformatics-related	1
Participant	2016	Female		1	Asian				U.S. Citizen	Wellesley College	Liberal Arts		Biology or Computer Science	3.75	2018								N/A					research assistant in Yvonne Chen Lab at UCLA.	1				1
Participant	2016	Male	1		Black or African American	1		1	U.S. Citizen	Morehouse College	Liberal Arts	1	Computer Science	3	2016				UCLA	Master's	1		Bioinformatics	Bioinformatics-related	1			Jr. SQL Database Developer at Antech Diagnostics.				1	1
Participant	2016	Female		1	white/caucasian				U.S. Citizen	Scripps College	Liberal Arts		Biology and Hispanic Studies	3.57	2017		1		University of Washington	PhD		1	Biomedical and Health Informatics	Bioinformatics-related	1
Participant	2016	Female		1	Black or African American	1		1	U.S. Citizen	Florida A&M University	R2	1	Biology		2017				Florida Atlantic University and The Scripps Research Institute	MD/PhD		1	Medicine and Neuro-oncology
Participant	2016	Female		1	Black or African American	1		1	U.S. Citizen	Florida A&M University	R2	1	Biology	3.8	2018				University of Florida	MD			Medicine
Participant	2016	Female		1	white				F-1 Visa	Princeton University	R1		Molecular biology	3.546	2018				Harvard	PhD		1	Molecular and Cellular Biology	Biology-related		1
Participant	2016	Male	1		White/Asian				U.S. Citizen	UCLA	R1		Computer Science		2017	1			UCLA	Master's	1		Computer Science	Computer Science/Math/Statistics			1	Software Engineer at USC School of Pharmacy.				1	1
Participant	2016	Female		1	Native & white			1	U.S. Citizen	University of Oklahoma	R1		Biochemistry	3.58	2017				University of Wisconsin-Madison	PhD		1	Cellular & Molecular Pathology
Participant	2016	Male	1		Black or African American	1		1	U.S. Citizen	Florida A&M University	R2	1	pre-Med		2017				Morehouse School of Medicine	MD			Medicine
Participant	2016	Male	1		Filipino				U.S. Citizen	The Master's College	Liberal Arts		Applied Math/ Cell Molecular Bio	3.82	2017				Georgia Institute of Technology	Master's	1		Computer Science	Computer Science/Math/Statistics			1	Data Scientist at Microsoft.			1		1
Participant	2016	Male	1		Caucasian				U.S. Citizen	Geneva College	Liberal Arts		Physics, Applied Math	3.67	2017								N/A					Physics Teacher at Maranatha High School in Pasadena, CA.
Participant	2016	Female		1	Caucasian				U.S. Citizen	Brigham Young University	R2		1- Bioinformatics; 2-Genetics and Biotechnology	3.95	2017				UCLA	PhD		1	Bioinformatics	Bioinformatics-related	1
Participant	2016	Male	1		white & asian				U.S. Citizen	UCLA	R1		Computer Science	3.3	2017	1							N/A					Zar Lab for one year						worked in Eskin's lab 2016-18, but he has lost track of him.
Participant	2016	Male	1		caucasian				U.S. Citizen	UCLA	R1		Microbiology, Immunology, Molecular Genetics	3.33	2017				UCLA	PhD		1	Bioinformatics	Bioinformatics-related	1
Participant	2016	Female		1	Asian				U.S. Citizen	UCLA	R1		Microbiology, Immunology, Molecular Genetics	3.241	2017	1			George Washington University	PhD		1	Genomics and Bioinformatics	Bioinformatics-related	1
Participant	2016	Male	1		Asian				U.S. Citizen	UCLA	R1		Neuroscience	3.75	2017				Mount Sinai	PhD		1	Bioinformatics	Bioinformatics-related	1
Participant	2017	Female		1	Asian / White				U.S. Citizen	UC Davis	R1		Biotechnology, emphasis in Bioinformatics	3.47	2019								N/A					works for CU Boulder in the Institute for Behavioral Genetics, on a 10 year longitudinal study of adolescent brain development.						Will apply to medical school.
Participant	2017	Female		1	South Asian				U.S. Citizen	Case Western Reserve University	R1		Biochemistry (computer science minor)	3.78	2019				CMU/University of Pittsburgh	PhD		1	Computational Biology	Bioinformatics-related	1
Participant	2017	Female		1	White				U.S. Citizen	University of Miami	R1		Biochemistry & Molecular Biology, Computer Science	3.76	2017				UCLA	PhD		1	Human/Medical Genetics
Participant	2017	Male	1		Asian				U.S. Citizen	UCLA	R1		Bioengineering	3.7	2019								N/A					Software Developer at Epic				1	1
Participant	2017	Female		1	White				U.S. Citizen	Duke University	R1		Computer Science	3.815	2018				Stanford	PhD		1	computer science	Computer Science/Math/Statistics			1
Participant	2017	Female		1	Asian				U.S. Citizen	Boston University	R1		Biomedical Engineering	3.4	2018				USC	Master's	1		Bioengineering and Biomedical Engineering
Participant	2017	Male	1		Hispanic or Latino		1	1	U.S. Citizen	Cornell University	R1		Biological Sciences/Computational Biology	3.63	2018								N/A					Science Department Faculty Member at Loyola High School of Los Angeles
Participant	2017	Male	1		Black or African American	1		1	U.S. Citizen	Morehouse College	Liberal Arts	1	Master of Science in Biomedical Research	2.917	2016				Georgia State	PhD		1	Cell and Molecular Biology and Physiology	Biology-related		1
Participant	2017	Female		1	White				U.S. Citizen	Pepperdine University	Research		Biomedical Engineering	3.563	2019								N/A					CSV Engineer, PSC Biotech Corporation				1	1
Participant	2017	Female		1	South Asian				U.S. Citizen	UCLA	R1		Biology	3.3	2019				UCLA	Master's	1		Education					Teacher in Los Angeles -biology and chemistry
Participant	2017	Male	1		Hispanic		1	1	U.S. Citizen	California State University, Los Angeles	State		Microbiology	3.561	2019				University of California, Merced	PhD		1	Computational Biology	Bioinformatics-related	1
Participant	2017	Female		1	Asian				U.S. Citizen	Johns Hopkins University	R1		Molecular and Cellular Biology; Computer Science	3.49	2019				Johns Hopkins	Master's	1		computer science	Computer Science/Math/Statistics			1	Data Scientist at Zymergen, Inc. San Francisco (March 2020)			1		1
Participant	2017	Female		1	White,Other				U.S. Citizen	California State University, Los Angeles	State		Biology	3.56	2019				CSULA	Certificate			Clinical Genetic Molecular Biologist	Biology-related		1
Participant	2017	Female		1	Black or African American	1		1	U.S. Citizen	Florida A&M University	R2	1	Biology Premed	3.1	2017				Barry University (Miami Shores, FL)	Master's	1		M.S Biomedical Sciences - Med Track
Participant	2017	Male	1		Asian				U.S. Citizen	UCLA	R1		Geology/Paleobiology (Bioinformatics Minor)		2018				USC	Master's	1		Computer Science	Computer Science/Math/Statistics			1
Participant	2017	Male	1		Asian				U.S. Citizen	UCLA	R1		Biochemistry		2020	1			University of Massachusetts, Worcester	MD/PhD		1	Medicine and either Molecular Genetics or cancer biology (PhD)
Participant	2017	Female		1	Asian				U.S. Citizen	UCLA	R1		Microbiology, Immunology, and Molecular Genetics		2018								N/A					Software Developer @ Amazon				1	1
Participant	2017	Male	1		Asian				F-1 Visa	UCLA	R1		Bioengineering	3.93	2019				UCLA	PhD		1	Bioinformatics	Bioinformatics-related	1
Participant	2017	Male	1	1	White				F-1 Visa	UCLA	R1		Biochemistry	3.47	2018				Duke University	Master's	1		Biochemistry
Participant	2017	Female		1	Hispanic or Latino		1	1	U.S. Citizen	Florida International University	R1		Biology	3.535	2017				UT Health	PhD		1	Biomedical informatics	Bioinformatics-related	1
Participant	2017	Male	1		Hispanic or Latino,White		1	1	U.S. Citizen	Cornell University	R1		Biological Engineering	3.25	2019				UC, Berkeley	Master's	1		Biological/Biosystems Engineering
Participant	2017	Female		1	Black or African American	1		1	U.S. Citizen	Florida A&M University	R2	1	Pharmacy	3.65	2020				Florida A&M University	PharmD			Pharmacy
Participant	2017	Male	1						U.S. Citizen	Santa Monica College	State		Computer Science		2021								HAS NOT GRADUATED
Participant	2017	Male	1		South Asian				U.S. Citizen	UC San Diego	R1		Biology	3.105	2018								N/A					Bioinformatics Software Engineer at Illumina with Clinical Genomics team.		1			1
Participant	2017	Male	1		Asian				U.S. Citizen	UCLA	R1		Biochemistry	3.86	2019	1							Medicine											Taking a gap year before starting graduate school.
Participant	2017	Female		1	Asian				U.S. Citizen	George Washington University	R1		Computational Mathematics (biology minor)	3.13	2017				Duke University	PhD		1	Biostats and Statistical Genetics	Computer Science/Math/Statistics			1
Participant	2017	Female		1	White				U.S. Citizen	UCLA	R1		Microbiology, Immunology, and Molecular Genetics	3.6	2018								N/A					Currently a Research Technician/Analyst at Children's Hospital, Seattle						preparing for masters in genetic counseling and/or PhD in genetics
Participant	2017	Female		1	Hispanic		1	1	F-1 Visa	UCLA	R1		Applied Mathematics		2020				UCI	Master's	1		Statistics	Computer Science/Math/Statistics			1
Participant	2017	Female		1	White				U.S. Citizen	University of Utah	R1		Mathematics	3.8	2018	1			Emory University	PhD		1	Biostatistics	Computer Science/Math/Statistics			1
Participant	2017	Male	1	1	White				U.S. Citizen	UCLA	R1		Bioengineering	3.513	2019				Weill Cornell Graduate School of Medical Sciences	PhD		1	Bioengineering and Biomedical Engineering
Participant	2018	Female		1	Black or African American	1		1	U.S. Citizen	Howard University	R2	1	Biology	3.72	2019								N/A					Post-baccalaureate position at NIH.
Participant	2018	Male	1		decline-to-state				U.S. Citizen	UCLA	R1		Neuroscience	3.644	2021	1							HAS NOT GRADUATED
Participant	2018	Female		1	Hispanic or Latino		1	1	U.S. Citizen	Santa Monica College	State		Computer Science and Engineering		2021								HAS NOT GRADUATED
Participant	2018	Female		1	Asian				U.S. Citizen	Wellesley College	Liberal Arts		Computer Science	3.8	2019	1			UCSD	PhD		1	computer science and engineering (CSE)	Computer Science/Math/Statistics			1
Participant	2018	Female		1	Asian,White				U.S. Citizen	Duke University	R1		Computer Science	3.824	2020								N/A					Software Engineering Internship at Walmart Labs.				1	1
Participant	2018	Female		1	White				U.S. Citizen	Washington University in St. Louis	R1		Computer Science	3.83	2020	1			University of North Carolina at Chapel Hill	PhD		1	Bioinformatics	Bioinformatics-related	1
Participant	2018	Female		1	Black or African American	1		1	U.S. Citizen	Fisk University	Research	1	Biochemistry and Molecular Biology	3.2	2019				UCLA	PhD		1	Bioinformatics	Bioinformatics-related	1
Participant	2018	Female		1	White				U.S. Citizen	University of Central Florida	R1		Biomedical Sciences	4	2020				UCSC	PhD		1	Biomedical Sciences
Participant	2018	Male	1		Asian				F-1 Visa	Rutgers University-New Brunswick	R1		Computer Science and Mathematics	3.98	2019				UCLA	PhD		1	Computer Science	Computer Science/Math/Statistics			1
Participant	2018	Male	1		Other				F-1 Visa	California State University, Fullerton	State		Computer Science	3.97	2019								N/A					Member of Technical Staff, Software Engineer at Syntiant Corp.				1	1
Participant	2018	Female		1	Asian				U.S. Citizen	Lafayette College	Liberal Arts		Neuroscience	3.9	2019				UCLA	PhD		1	Bioinformatics	Bioinformatics-related	1
Participant	2018	Female		1	Asian				F-1 Visa	UCLA	R1		Computational and Systems Biology	3.92	2020		1		UCLA	PhD		1	Bioinformatics	Bioinformatics-related	1
Participant	2018	Female		1	White,Other				U.S. Citizen	University of Chicago	R1		Statistics	3.538	2020								N/A					gap year						Taking a gap year before starting graduate school.
Participant	2018	Male	1		Asian				U.S. Citizen	Brown University	R1		Computer Science	4	2020								N/A					Working for Palantir as a software engineer.				1	1	Software Engineer Intern at Capital One.
Participant	2018	Female		1	Asian				U.S. Citizen	UC Santa Cruz	R1		Bioinformatics	3.93	2019				UC San Diego	PhD		1	Bioinformatics and Systems Biology	Bioinformatics-related	1
Participant	2018	Female		1	Asian				F-1 Visa	Cornell University	R1		Biological Science and Computer Science	3.97	2019				Washington University in St Louis	MD/PhD		1	Medicine and Comp Bio	Bioinformatics-related	1
Participant	2018	Female		1	White				U.S. Citizen	UCLA	R1		Biology	3.689	2019	1			George Washington University	PhD		1	biology	Biology-related		1
Participant	2018	Male	1		Asian				F-1 Visa	UCLA	R1		Neuroscience	3.918	2019								N/A					Decision Analytics Associate at ZS.
Participant	2018	Female		1	Black or African American	1		1	U.S. Citizen	Spelman College	Liberal Arts	1	Biology	3.56	2019								N/A					gap year						Taking a gap year before starting graduate school.
Participant	2018	Male	1		White				F-1 Visa	UCLA	R1		Microbiology, Immunology, and Molecular Genetics		2017	1			UC Davis	Master's	1		Bioinformatics	Bioinformatics-related	1
Participant	2018	Male	1		Hispanic or Latino		1	1	U.S. Citizen	UC Riverside	R1		Statistics	3.7	2019	1			sent an email to ask about grad school!				N/A					gap year						Not yet accepted to graduate school. Volunteering in Thomas Girke's bioinformatics lab at UC Riverside.
Participant	2018	Male	1		Hispanic or Latino		1	1	U.S. Citizen	UCLA	R1		Computational and Systems Biology	3.897	2020				Johns Hopkins School of Medicine	PhD		1	Neuroscience
Participant	2018	Male	1		Black or African American	1		1	F-1 Visa	Fisk University	Research	1	Biology	3.75	2018								N/A					as of July 2020, working for a company in Ghana.						7/28/20 Applying to Biochemistry Thesis-based Masters program at McGill university. If admitted, will start in January 2021.
Participant	2018	Male	1		Black or African American	1		1	F-1 Visa	University of Arkansas at Pine Bluff	State	1	Computer Science	4	2020				University of California, Santa Barbara	Master's	1		Technology Management
Participant	2018	Male	1		Black or African American	1		1	U.S. Citizen	North Carolina Central University	State	1	Biology	3.853	2019				NC State University	PhD		1	Bioinformatics	Bioinformatics-related	1
Participant	2018	Male	1		Hispanic or Latino,White		1	1	U.S. Citizen	Rice University	R1		Statistics	3.248	2020								N/A					I will be working as a baseball research and development analyst for the San Diego Padres.			1		1
Participant	2018	Female		1	Hispanic or Latino		1	1	U.S. Citizen	Cornell University	R1		Statistics	3.424	2018		1						N/A					Bioinformatics Programmer at UCSF (temporary, gaining more research experience before applying to graduate school).		1			1	Will be applying to UCLA this fall to start in 2021
Participant	2018	Female		1	Asian				U.S. Citizen	UCLA	R1		Bioengineering	3.75	2019				Cornell Tech at Cornell University	Master's	1		Computer Science	Computer Science/Math/Statistics			1
Participant	2018	Female		1	Hispanic or Latino		1	1	U.S. Citizen	California State University, Northridge	State		Biochemistry	3.38	2019				USC	PhD		1	Biomedical and Biological Sciences (PIBBS)	Biology-related		1
Participant	2018	Female		1	White				U.S. Citizen	UC Santa Cruz	R1		Bioinformatics	3.54	2020				UCSF	PhD		1	Bioinformatics	Bioinformatics-related	1
Participant	2018	Male	1		Black or African American	1		1	F-1 Visa	Fisk University	Research	1	Biochemistry and Molecular Biology	3.92	2020								N/A					Currently in search of a research assistant's role. Taking a gap year. Currently applying for medical school in pursuit of cardiology.
Participant	2018	Female		1	Indian				J-1 Visa	Indian Institute of Technology	International		Computer Science/Technology		2020	1			UCLA	PhD		1	Computer Science	Computer Science/Math/Statistics			1
Participant	2018	Female		1	White				U.S. Citizen	UC Santa Cruz	R1		Bioinformatics	3.7	2019				University of California, Santa Cruz	PhD		1	Bioinformatics	Bioinformatics-related	1
Participant	2018	Male	1		White				U.S. Citizen	UCLA	R1		Biochemistry	3.59	2018								N/A					I’m a Software Engineer at Boeing				1	1	After a couple of years at work, I’d like to pursue my PhD in some discipline of computational biology.
Participant	2018	Female		1	Asian				U.S. Citizen	UCLA	R1		Computational and Systems Biology		2018	1			Harvard Medical School	MD/PhD		1	Medicine and computational biology	Bioinformatics-related	1
Participant	2018	Female		1	Asian				U.S. Citizen	University of Kentucky	R1		Mathematics, Agricultural & Medical Biotechnology	3.962	2019				UCLA	PhD		1	Bioinformatics	Bioinformatics-related	1
Participant	2018	Female		1	White				U.S. Citizen	University of Maryland, Baltimore County	R2		Computer Science and Bioinformatics	4	2020								N/A					Researcher, University of Maryland Baltimore County	1				1
